# Supplementary material for: Paclobutrazol Ameliorates Low-Light-Induced Damage by Improving Photosynthesis, Antioxidant Defense System, and Regulating Hormone Levels in Tall Fescue
Source: Int J Mol Sci. 2022 Sep 1;23(17):9966. doi: 10.3390/ijms23179966 (PMC9456200; doi:10.3390/ijms23179966)
Supplement: Supplementary file 1 [file ijms-23-09966-s001.zip]

Archive with 1 entries (1 files):
- ijms-1882657-supplementary.pdf
